# Supplementary material for: Digital Twin Cognition: AI-Biomarker Integration in Biomimetic Neuropsychology
Source: Biomimetics (Basel). 2025 Sep 23;10(10):640. doi: 10.3390/biomimetics10100640 (PMC12561581; doi:10.3390/biomimetics10100640)
Supplement: Supplementary file 1 [file biomimetics-10-00640-s001.zip]

Archive with 4 entries (4 files):
- Sup_Table_S1_Full_Table.pdf
- SUP_Table_S2.pdf
- Sup_Table_S3_Abbreviation List.pdf
- SUP_Table_S4.pdf
